# Supplementary material for: Unidirectional hybridization between American paddlefish Polyodon spathula (Walbaum, 1792) and sterlet Acipenser ruthenus (Linnaeus, 1758)
Source: PeerJ. 2024 Jan 19;12:e16717. doi: 10.7717/peerj.16717 (PMC10802154; doi:10.7717/peerj.16717)
Supplement: Supplemental Information 2 [file peerj-12-16717-s002.xlsx]

## Sheet: Hybrid_fert_eggs_R_renamed_w_co
Parents	Fertilized	Fertilized (%)	Not Fertilized	Not Fertilized (%)	All
ST1xPF1	32	37.60	53	62.40	85
ST1xPF1	37	46.80	42	53.20	79
ST1xPF1	74	48.70	78	51.30	152
ST1xPF2	46	63.90	26	36.1	72
ST1xPF2	58	55.20	47	44.80	105
ST1xPF2	85	48.00	92	52.00	177
ST2xPF1	18	15.50	98	84.50	116
ST2xPF1	19	11.3	149	88.70	168
ST2xPF1	48	31.00	107	69.00	155
ST2xPF2	21	25.00	63	75.00	84
ST2xPF2	53	25.20	157	74.80	210
ST2xPF2	10	10.50	85	89.50	95
ST1xST4	101	82.80	21	17.20	122
ST1xST4	111	90.20	12	9.80	123
ST1xST4	151	83.00	31	17.00	182
ST2xST4	137	62.80	81	37.20	218
ST2xST4	219	77.40	64	22.60	283
ST2xST4	79	64.80	43	35.20	122
PF1xPF4	83	60.1	55	39.90	138
PF1xPF4	58	47.90	63	52.1	121
PF1xPF4	98	58.30	70	41.70	168
PF2xPF4	107	73.30	39	26.70	146
PF2xPF4	116	50.40	114	49.60	230
PF2xPF4	95	61.70	59	38.30	154
PF1xPF3	27	57.40	20	42.60	47
PF1xPF3	62	83.80	12	16.20	74
PF1xPF3	80	70.20	34	29.80	114

## Sheet: Level of significance
Parent combination 1	Parent combination 2	P value	Level of significance
ST1xPF2	ST1xPF1	0.4094
ST2xPF1	ST1xPF1	<0.001	***
ST2xPF2	ST1xPF1	<0.001	***
ST1xST4	ST1xPF1	<0.001	***
ST2xST4	ST1xPF1	<0.001	***
PF1xPF4	ST1xPF1	0.0743	.
PF2xPF4	ST1xPF1	<0.001	***
ST2xPF1	ST1xPF2	<0.001	***
ST2xPF2	ST1xPF2	<0.001	***
ST1xST4	ST1xPF2	<0.001	***
ST2xST4	ST1xPF2	<0.001	***
PF1xPF4	ST1xPF2	0.9963
PF2xPF4	ST1xPF2	0.5142
ST2xPF2	ST2xPF1	0.9932
ST1xST4	ST2xPF1	<0.001	***
ST2xST4	ST2xPF1	<0.001	***
PF1xPF4	ST2xPF1	<0.001	***
PF2xPF4	ST2xPF1	<0.001	***
ST1xST4	ST2xPF2	<0.001	***
ST2xST4	ST2xPF2	<0.001	***
PF1xPF4	ST2xPF2	<0.001	***
PF2xPF4	ST2xPF2	<0.001	***
ST2xST4	ST1xST4	<0.001	***
PF1xPF4	ST1xST4	<0.001	***
PF2xPF4	ST1xST4	<0.001	***
PF1xPF4	ST2xST4	<0.001	***
PF2xPF4	ST2xST4	0.0114	*
PF2xPF4	PF1xPF4	0.9132
Signif. codes: 0 ‘***’ 0.001 ‘**’ 0.01 ‘*’ 0.05 ‘.’ 0.1 ‘ ’ 1

## Sheet: Survival
Parents	100 viable hatched larvae/ 30 days post hatch (DPH) viable larvae
ST1 x PF1	100/27	100/24	100/28
ST1 x PF2	100/22	100/23	100/18
ST2 x PF1	100/15	100/11	100/20
ST2 x PF2	100/16	100/18	100/20
PF1 x PF4	100/43	100/61	100/56
PF2 x PF4	100/42	100/51	100/46
ST1 x ST4	100/60	100/72	100/59
ST2 x ST4	100/55	100/63	100/49
PF3 x PF1	100/54	100/71	100/58
